# Supplementary material for: Assessment of current patient reported outcome measures for three core outcome domains for single-sided deafness device intervention trials
Source: J Patient Rep Outcomes. 2025 Jun 15;9:68. doi: 10.1186/s41687-025-00902-4 (PMC12167737; doi:10.1186/s41687-025-00902-4)
Supplement: Supplementary file 4 — Supplementary Material 4 [file 41687_2025_902_MOESM4_ESM.xlsx]

## Sheet: 01 APHAB
01. Abbreviated Hearing Aid Benefit Profile (APHAB)
			Relevance	Item #
		Spatial orientation: Knowing where you are in relation to the position of a sound source	0
		Group conversations in noisy social situations: Listening and following a conversation between a group of people; when others are talking in the background	0.125	Q16, 19, 24
		Impact on social situations: Your hearing loss or device limiting your ability to fully participate in the social world; especially in challenging situations or where a lot of effort is needed to follow the conversation (for example; at a restaurant; at the park; in a bar or at a party)	0
			Comprehensiveness
		Spatial orientation: Knowing where you are in relation to the position of a sound source	0
		Group conversations in noisy social situations: Listening and following a conversation between a group of people; when others are talking in the background	0.444444
		Impact on social situations: Your hearing loss or device limiting your ability to fully participate in the social world; especially in challenging situations or where a lot of effort is needed to follow the conversation (for example; at a restaurant; at the park; in a bar or at a party)	0
Outcome domain	Functional topics within the domain	Key concepts	Qn 1	Qn 2	Qn 3	Qn 4	Qn 5	Qn 6	Qn 7	Qn 8	Qn 9	Qn 10	Qn 11	Qn 12	Qn 13	Qn 14	Qn 15	Qn 16	Qn 17	Qn 18	Qn 19	Qn 20	Qn 21	Qn 22	Qn 23	Qn 24
Spatial orientation: Knowing where you are in relation to the position of a sound source	Being aware that sounds are not in your visual field	Knowing that the sound is not where you are currently looking	FALSE	FALSE	FALSE	FALSE	FALSE	FALSE	FALSE	FALSE	FALSE	FALSE	FALSE	FALSE	FALSE	FALSE	FALSE	FALSE	FALSE	FALSE	FALSE	FALSE	FALSE	FALSE	FALSE	FALSE
		Being aware of threats or harms outside your visual field	FALSE	FALSE	FALSE	FALSE	FALSE	FALSE	FALSE	FALSE	FALSE	FALSE	FALSE	FALSE	FALSE	FALSE	FALSE	FALSE	FALSE	FALSE	FALSE	FALSE	FALSE	FALSE	FALSE	FALSE
		Not needing to rely on visual cues	FALSE	FALSE	FALSE	FALSE	FALSE	FALSE	FALSE	FALSE	FALSE	FALSE	FALSE	FALSE	FALSE	FALSE	FALSE	FALSE	FALSE	FALSE	FALSE	FALSE	FALSE	FALSE	FALSE	FALSE
	Knowing where sounds are in relation to you	Incorporates sound locations that are both in front and behind	FALSE	FALSE	FALSE	FALSE	FALSE	FALSE	FALSE	FALSE	FALSE	FALSE	FALSE	FALSE	FALSE	FALSE	FALSE	FALSE	FALSE	FALSE	FALSE	FALSE	FALSE	FALSE	FALSE	FALSE
		Incorporates sounds that are static, or moving	FALSE	FALSE	FALSE	FALSE	FALSE	FALSE	FALSE	FALSE	FALSE	FALSE	FALSE	FALSE	FALSE	FALSE	FALSE	FALSE	FALSE	FALSE	FALSE	FALSE	FALSE	FALSE	FALSE	FALSE
		Considers sounds that are both within and outside the visual field	FALSE	FALSE	FALSE	FALSE	FALSE	FALSE	FALSE	FALSE	FALSE	FALSE	FALSE	FALSE	FALSE	FALSE	FALSE	FALSE	FALSE	FALSE	FALSE	FALSE	FALSE	FALSE	FALSE	FALSE
	Attending to sounds in one location and not at other locations	Ability to attend to sounds in the correct location without a time delay: an active process	FALSE	FALSE	FALSE	FALSE	FALSE	FALSE	FALSE	FALSE	FALSE	FALSE	FALSE	FALSE	FALSE	FALSE	FALSE	FALSE	FALSE	FALSE	FALSE	FALSE	FALSE	FALSE	FALSE	FALSE
		Ability to attend to sounds in the presence of noise or other distracting sounds: a dynamic process	FALSE	FALSE	FALSE	FALSE	FALSE	FALSE	FALSE	FALSE	FALSE	FALSE	FALSE	FALSE	FALSE	FALSE	FALSE	FALSE	FALSE	FALSE	FALSE	FALSE	FALSE	FALSE	FALSE	FALSE
Group conversations in noisy social situations: Listening and following a conversation between a group of people; when others are talking in the background	Dynamic involvement	Knowing when someone has started to talk	FALSE	FALSE	FALSE	FALSE	FALSE	FALSE	FALSE	FALSE	FALSE	FALSE	FALSE	FALSE	FALSE	FALSE	FALSE	FALSE	FALSE	FALSE	FALSE	FALSE	FALSE	FALSE	FALSE	FALSE
		Being able to tell when someone new starts to contribute to the group conversation	FALSE	FALSE	FALSE	FALSE	FALSE	FALSE	FALSE	FALSE	FALSE	FALSE	FALSE	FALSE	FALSE	FALSE	FALSE	FALSE	FALSE	FALSE	FALSE	FALSE	FALSE	FALSE	FALSE	FALSE
		Knowing who to listen to within the group	FALSE	FALSE	FALSE	FALSE	FALSE	FALSE	FALSE	FALSE	FALSE	FALSE	FALSE	FALSE	FALSE	FALSE	FALSE	FALSE	FALSE	FALSE	FALSE	FALSE	FALSE	FALSE	FALSE	FALSE
		Following the thread of the conversation, when someone starts to contribute, and telling is it’s a new conversation	FALSE	FALSE	FALSE	FALSE	FALSE	FALSE	FALSE	FALSE	FALSE	FALSE	FALSE	FALSE	FALSE	FALSE	FALSE	FALSE	FALSE	FALSE	FALSE	FALSE	FALSE	FALSE	FALSE	FALSE
	Listening in the background of other conversations	Being able to know if the person talking is part of your conversation or another conversation	FALSE	FALSE	FALSE	FALSE	FALSE	FALSE	FALSE	FALSE	FALSE	FALSE	FALSE	FALSE	FALSE	FALSE	FALSE	TRUE	FALSE	FALSE	FALSE	FALSE	FALSE	FALSE	FALSE	FALSE
		Being able to separate different streams of conversations	FALSE	FALSE	FALSE	FALSE	FALSE	FALSE	FALSE	FALSE	FALSE	FALSE	FALSE	FALSE	FALSE	FALSE	FALSE	TRUE	FALSE	FALSE	FALSE	FALSE	FALSE	FALSE	FALSE	FALSE
		Maintain and sustain attention in the conversation	FALSE	FALSE	FALSE	FALSE	FALSE	FALSE	FALSE	FALSE	FALSE	FALSE	FALSE	FALSE	FALSE	FALSE	FALSE	FALSE	FALSE	FALSE	FALSE	FALSE	FALSE	FALSE	FALSE	FALSE
	Conversations in other background noise	Being able to understand what is being said in a noisy environment	FALSE	FALSE	FALSE	FALSE	FALSE	FALSE	FALSE	FALSE	FALSE	FALSE	FALSE	FALSE	FALSE	FALSE	FALSE	TRUE	FALSE	FALSE	TRUE	FALSE	FALSE	FALSE	FALSE	FALSE
		Being able to resist distracting sounds	FALSE	FALSE	FALSE	FALSE	FALSE	FALSE	FALSE	FALSE	FALSE	FALSE	FALSE	FALSE	FALSE	FALSE	FALSE	FALSE	FALSE	FALSE	FALSE	FALSE	FALSE	FALSE	FALSE	TRUE
Impact on social situations: Your hearing loss or device limiting your ability to fully participate in the social world; especially in challenging situations or where a lot of effort is needed to follow the conversation (for example; at a restaurant; at the park; in a bar or at a party)	Contributing to social interactions	Knowing when to take your turn	FALSE	FALSE	FALSE	FALSE	FALSE	FALSE	FALSE	FALSE	FALSE	FALSE	FALSE	FALSE	FALSE	FALSE	FALSE	FALSE	FALSE	FALSE	FALSE	FALSE	FALSE	FALSE	FALSE	FALSE
		Knowing what to do or say when it’s your turn	FALSE	FALSE	FALSE	FALSE	FALSE	FALSE	FALSE	FALSE	FALSE	FALSE	FALSE	FALSE	FALSE	FALSE	FALSE	FALSE	FALSE	FALSE	FALSE	FALSE	FALSE	FALSE	FALSE	FALSE
		Being able to take turns without relying on visual cues or prompts from others	FALSE	FALSE	FALSE	FALSE	FALSE	FALSE	FALSE	FALSE	FALSE	FALSE	FALSE	FALSE	FALSE	FALSE	FALSE	FALSE	FALSE	FALSE	FALSE	FALSE	FALSE	FALSE	FALSE	FALSE
	‘Fitting in’ socially	Feeling that you are contributing socially	FALSE	FALSE	FALSE	FALSE	FALSE	FALSE	FALSE	FALSE	FALSE	FALSE	FALSE	FALSE	FALSE	FALSE	FALSE	FALSE	FALSE	FALSE	FALSE	FALSE	FALSE	FALSE	FALSE	FALSE
		Feeling that you are part of the social group	FALSE	FALSE	FALSE	FALSE	FALSE	FALSE	FALSE	FALSE	FALSE	FALSE	FALSE	FALSE	FALSE	FALSE	FALSE	FALSE	FALSE	FALSE	FALSE	FALSE	FALSE	FALSE	FALSE	FALSE
		Not having to avail of help from others to participate	FALSE	FALSE	FALSE	FALSE	FALSE	FALSE	FALSE	FALSE	FALSE	FALSE	FALSE	FALSE	FALSE	FALSE	FALSE	FALSE	FALSE	FALSE	FALSE	FALSE	FALSE	FALSE	FALSE	FALSE
	Ease of participation	Being able to participate without always having to concentrate intensely	FALSE	FALSE	FALSE	FALSE	FALSE	FALSE	FALSE	FALSE	FALSE	FALSE	FALSE	FALSE	FALSE	FALSE	FALSE	FALSE	FALSE	FALSE	FALSE	FALSE	FALSE	FALSE	FALSE	FALSE
		Being able to sustain participation over time	FALSE	FALSE	FALSE	FALSE	FALSE	FALSE	FALSE	FALSE	FALSE	FALSE	FALSE	FALSE	FALSE	FALSE	FALSE	FALSE	FALSE	FALSE	FALSE	FALSE	FALSE	FALSE	FALSE	FALSE
		Not having to avoid or withdraw from a situation	FALSE	FALSE	FALSE	FALSE	FALSE	FALSE	FALSE	FALSE	FALSE	FALSE	FALSE	FALSE	FALSE	FALSE	FALSE	FALSE	FALSE	FALSE	FALSE	FALSE	FALSE	FALSE	FALSE	FALSE

## Sheet: 02 APSQ
02. Audio Processor Satisfaction Questionnaire (APSQ)
			Relevance	Item #
		Spatial orientation: Knowing where you are in relation to the position of a sound source	0
		Group conversations in noisy social situations: Listening and following a conversation between a group of people; when others are talking in the background	0
		Impact on social situations: Your hearing loss or device limiting your ability to fully participate in the social world; especially in challenging situations or where a lot of effort is needed to follow the conversation (for example; at a restaurant; at the park; in a bar or at a party)	0.133333	Q7, 13
			Comprehensiveness
		Spatial orientation: Knowing where you are in relation to the position of a sound source	0
		Group conversations in noisy social situations: Listening and following a conversation between a group of people; when others are talking in the background	0
		Impact on social situations: Your hearing loss or device limiting your ability to fully participate in the social world; especially in challenging situations or where a lot of effort is needed to follow the conversation (for example; at a restaurant; at the park; in a bar or at a party)	0.333333
Outcome domain	Functional topics within the domain	Key concepts	Qn 1	Qn 2	Qn 3	Qn 4	Qn 5	Qn 6	Qn 7	Qn 8	Qn 9	Qn 10	Qn 11	Qn 12	Qn 13	Qn 14	Qn 15
Spatial orientation: Knowing where you are in relation to the position of a sound source	Being aware that sounds are not in your visual field	Knowing that the sound is not where you are currently looking	FALSE	FALSE	FALSE	FALSE	FALSE	FALSE	FALSE	FALSE	FALSE	FALSE	FALSE	FALSE	FALSE	FALSE	FALSE
		Being aware of threats or harms outside your visual field	FALSE	FALSE	FALSE	FALSE	FALSE	FALSE	FALSE	FALSE	FALSE	FALSE	FALSE	FALSE	FALSE	FALSE	FALSE
		Not needing to rely on visual cues	FALSE	FALSE	FALSE	FALSE	FALSE	FALSE	FALSE	FALSE	FALSE	FALSE	FALSE	FALSE	FALSE	FALSE	FALSE
	Knowing where sounds are in relation to you	Incorporates sound locations that are both in front and behind	FALSE	FALSE	FALSE	FALSE	FALSE	FALSE	FALSE	FALSE	FALSE	FALSE	FALSE	FALSE	FALSE	FALSE	FALSE
		Incorporates sounds that are static, or moving	FALSE	FALSE	FALSE	FALSE	FALSE	FALSE	FALSE	FALSE	FALSE	FALSE	FALSE	FALSE	FALSE	FALSE	FALSE
		Considers sounds that are both within and outside the visual field	FALSE	FALSE	FALSE	FALSE	FALSE	FALSE	FALSE	FALSE	FALSE	FALSE	FALSE	FALSE	FALSE	FALSE	FALSE
	Attending to sounds in one location and not at other locations	Ability to attend to sounds in the correct location without a time delay: an active process	FALSE	FALSE	FALSE	FALSE	FALSE	FALSE	FALSE	FALSE	FALSE	FALSE	FALSE	FALSE	FALSE	FALSE	FALSE
		Ability to attend to sounds in the presence of noise or other distracting sounds: a dynamic process	FALSE	FALSE	FALSE	FALSE	FALSE	FALSE	FALSE	FALSE	FALSE	FALSE	FALSE	FALSE	FALSE	FALSE	FALSE
Group conversations in noisy social situations: Listening and following a conversation between a group of people; when others are talking in the background	Dynamic involvement	Knowing when someone has started to talk	FALSE	FALSE	FALSE	FALSE	FALSE	FALSE	FALSE	FALSE	FALSE	FALSE	FALSE	FALSE	FALSE	FALSE	FALSE
		Being able to tell when someone new starts to contribute to the group conversation	FALSE	FALSE	FALSE	FALSE	FALSE	FALSE	FALSE	FALSE	FALSE	FALSE	FALSE	FALSE	FALSE	FALSE	FALSE
		Knowing who to listen to within the group	FALSE	FALSE	FALSE	FALSE	FALSE	FALSE	FALSE	FALSE	FALSE	FALSE	FALSE	FALSE	FALSE	FALSE	FALSE
		Following the thread of the conversation, when someone starts to contribute, and telling is it’s a new conversation	FALSE	FALSE	FALSE	FALSE	FALSE	FALSE	FALSE	FALSE	FALSE	FALSE	FALSE	FALSE	FALSE	FALSE	FALSE
	Listening in the background of other conversations	Being able to know if the person talking is part of your conversation or another conversation	FALSE	FALSE	FALSE	FALSE	FALSE	FALSE	FALSE	FALSE	FALSE	FALSE	FALSE	FALSE	FALSE	FALSE	FALSE
		Being able to separate different streams of conversations	FALSE	FALSE	FALSE	FALSE	FALSE	FALSE	FALSE	FALSE	FALSE	FALSE	FALSE	FALSE	FALSE	FALSE	FALSE
		Maintain and sustain attention in the conversation	FALSE	FALSE	FALSE	FALSE	FALSE	FALSE	FALSE	FALSE	FALSE	FALSE	FALSE	FALSE	FALSE	FALSE	FALSE
	Conversations in other background noise	Being able to understand what is being said in a noisy environment	FALSE	FALSE	FALSE	FALSE	FALSE	FALSE	FALSE	FALSE	FALSE	FALSE	FALSE	FALSE	FALSE	FALSE	FALSE
		Being able to resist distracting sounds	FALSE	FALSE	FALSE	FALSE	FALSE	FALSE	FALSE	FALSE	FALSE	FALSE	FALSE	FALSE	FALSE	FALSE	FALSE
Impact on social situations: Your hearing loss or device limiting your ability to fully participate in the social world; especially in challenging situations or where a lot of effort is needed to follow the conversation (for example; at a restaurant; at the park; in a bar or at a party)	Contributing to social interactions	Knowing when to take your turn	FALSE	FALSE	FALSE	FALSE	FALSE	FALSE	FALSE	FALSE	FALSE	FALSE	FALSE	FALSE	FALSE	FALSE	FALSE
		Knowing what to do or say when it’s your turn	FALSE	FALSE	FALSE	FALSE	FALSE	FALSE	FALSE	FALSE	FALSE	FALSE	FALSE	FALSE	FALSE	FALSE	FALSE
		Being able to take turns without relying on visual cues or prompts from others	FALSE	FALSE	FALSE	FALSE	FALSE	FALSE	FALSE	FALSE	FALSE	FALSE	FALSE	FALSE	FALSE	FALSE	FALSE
	‘Fitting in’ socially	Feeling that you are contributing socially	FALSE	FALSE	FALSE	FALSE	FALSE	FALSE	FALSE	FALSE	FALSE	FALSE	FALSE	FALSE	TRUE	FALSE	FALSE
		Feeling that you are part of the social group	FALSE	FALSE	FALSE	FALSE	FALSE	FALSE	FALSE	FALSE	FALSE	FALSE	FALSE	FALSE	TRUE	FALSE	FALSE
		Not having to avail of help from others to participate	FALSE	FALSE	FALSE	FALSE	FALSE	FALSE	TRUE	FALSE	FALSE	FALSE	FALSE	FALSE	FALSE	FALSE	FALSE
	Ease of participation	Being able to participate without always having to concentrate intensely	FALSE	FALSE	FALSE	FALSE	FALSE	FALSE	FALSE	FALSE	FALSE	FALSE	FALSE	FALSE	FALSE	FALSE	FALSE
		Being able to sustain participation over time	FALSE	FALSE	FALSE	FALSE	FALSE	FALSE	FALSE	FALSE	FALSE	FALSE	FALSE	FALSE	FALSE	FALSE	FALSE
		Not having to avoid or withdraw from a situation	FALSE	FALSE	FALSE	FALSE	FALSE	FALSE	FALSE	FALSE	FALSE	FALSE	FALSE	FALSE	FALSE	FALSE	FALSE

## Sheet: 03 BBSS
03. Bern Benefit in Single-Sided Deafness Questionnaire (BBSS)
			Relevance	Item #
		Spatial orientation: Knowing where you are in relation to the position of a sound source	0.1	Q9
		Group conversations in noisy social situations: Listening and following a conversation between a group of people; when others are talking in the background	0.1	Q5
		Impact on social situations: Your hearing loss or device limiting your ability to fully participate in the social world; especially in challenging situations or where a lot of effort is needed to follow the conversation (for example; at a restaurant; at the park; in a bar or at a party)	0
			Comprehensiveness
		Spatial orientation: Knowing where you are in relation to the position of a sound source	0.125
		Group conversations in noisy social situations: Listening and following a conversation between a group of people; when others are talking in the background	0.111111
		Impact on social situations: Your hearing loss or device limiting your ability to fully participate in the social world; especially in challenging situations or where a lot of effort is needed to follow the conversation (for example; at a restaurant; at the park; in a bar or at a party)	0
Outcome domain	Functional topics within the domain	Key concepts	Qn 1	Qn 2	Qn 3	Qn 4	Qn 5	Qn 6	Qn 7	Qn 8	Qn 9	Qn 10
Spatial orientation: Knowing where you are in relation to the position of a sound source	Being aware that sounds are not in your visual field	Knowing that the sound is not where you are currently looking	FALSE	FALSE	FALSE	FALSE	FALSE	FALSE	FALSE	FALSE	FALSE	FALSE
		Being aware of threats or harms outside your visual field	FALSE	FALSE	FALSE	FALSE	FALSE	FALSE	FALSE	FALSE	FALSE	FALSE
		Not needing to rely on visual cues	FALSE	FALSE	FALSE	FALSE	FALSE	FALSE	FALSE	FALSE	FALSE	FALSE
	Knowing where sounds are in relation to you	Incorporates sound locations that are both in front and behind	FALSE	FALSE	FALSE	FALSE	FALSE	FALSE	FALSE	FALSE	FALSE	FALSE
		Incorporates sounds that are static, or moving	FALSE	FALSE	FALSE	FALSE	FALSE	FALSE	FALSE	FALSE	FALSE	FALSE
		Considers sounds that are both within and outside the visual field	FALSE	FALSE	FALSE	FALSE	FALSE	FALSE	FALSE	FALSE	FALSE	FALSE
	Attending to sounds in one location and not at other locations	Ability to attend to sounds in the correct location without a time delay: an active process	FALSE	FALSE	FALSE	FALSE	FALSE	FALSE	FALSE	FALSE	TRUE	FALSE
		Ability to attend to sounds in the presence of noise or other distracting sounds: a dynamic process	FALSE	FALSE	FALSE	FALSE	FALSE	FALSE	FALSE	FALSE	FALSE	FALSE
Group conversations in noisy social situations: Listening and following a conversation between a group of people; when others are talking in the background	Dynamic involvement	Knowing when someone has started to talk	FALSE	FALSE	FALSE	FALSE	FALSE	FALSE	FALSE	FALSE	FALSE	FALSE
		Being able to tell when someone new starts to contribute to the group conversation	FALSE	FALSE	FALSE	FALSE	FALSE	FALSE	FALSE	FALSE	FALSE	FALSE
		Knowing who to listen to within the group	FALSE	FALSE	FALSE	FALSE	FALSE	FALSE	FALSE	FALSE	FALSE	FALSE
		Following the thread of the conversation, when someone starts to contribute, and telling is it’s a new conversation	FALSE	FALSE	FALSE	FALSE	FALSE	FALSE	FALSE	FALSE	FALSE	FALSE
	Listening in the background of other conversations	Being able to know if the person talking is part of your conversation or another conversation	FALSE	FALSE	FALSE	FALSE	FALSE	FALSE	FALSE	FALSE	FALSE	FALSE
		Being able to separate different streams of conversations	FALSE	FALSE	FALSE	FALSE	FALSE	FALSE	FALSE	FALSE	FALSE	FALSE
		Maintain and sustain attention in the conversation	FALSE	FALSE	FALSE	FALSE	FALSE	FALSE	FALSE	FALSE	FALSE	FALSE
	Conversations in other background noise	Being able to understand what is being said in a noisy environment	FALSE	FALSE	FALSE	FALSE	TRUE	FALSE	FALSE	FALSE	FALSE	FALSE
		Being able to resist distracting sounds	FALSE	FALSE	FALSE	FALSE	FALSE	FALSE	FALSE	FALSE	FALSE	FALSE
Impact on social situations: Your hearing loss or device limiting your ability to fully participate in the social world; especially in challenging situations or where a lot of effort is needed to follow the conversation (for example; at a restaurant; at the park; in a bar or at a party)	Contributing to social interactions	Knowing when to take your turn	FALSE	FALSE	FALSE	FALSE	FALSE	FALSE	FALSE	FALSE	FALSE	FALSE
		Knowing what to do or say when it’s your turn	FALSE	FALSE	FALSE	FALSE	FALSE	FALSE	FALSE	FALSE	FALSE	FALSE
		Being able to take turns without relying on visual cues or prompts from others	FALSE	FALSE	FALSE	FALSE	FALSE	FALSE	FALSE	FALSE	FALSE	FALSE
	‘Fitting in’ socially	Feeling that you are contributing socially	FALSE	FALSE	FALSE	FALSE	FALSE	FALSE	FALSE	FALSE	FALSE	FALSE
		Feeling that you are part of the social group	FALSE	FALSE	FALSE	FALSE	FALSE	FALSE	FALSE	FALSE	FALSE	FALSE
		Not having to avail of help from others to participate	FALSE	FALSE	FALSE	FALSE	FALSE	FALSE	FALSE	FALSE	FALSE	FALSE
	Ease of participation	Being able to participate without always having to concentrate intensely	FALSE	FALSE	FALSE	FALSE	FALSE	FALSE	FALSE	FALSE	FALSE	FALSE
		Being able to sustain participation over time	FALSE	FALSE	FALSE	FALSE	FALSE	FALSE	FALSE	FALSE	FALSE	FALSE
		Not having to avoid or withdraw from a situation	FALSE	FALSE	FALSE	FALSE	FALSE	FALSE	FALSE	FALSE	FALSE	FALSE

## Sheet: 04 BAHA satisfaction
04. BAHA satisfaction questionnaire (Ghossaini et al, 2010)
			Relevance	Item #
		Spatial orientation: Knowing where you are in relation to the position of a sound source	0
		Group conversations in noisy social situations: Listening and following a conversation between a group of people; when others are talking in the background	0.0666667	Q19, 20
		Impact on social situations: Your hearing loss or device limiting your ability to fully participate in the social world; especially in challenging situations or where a lot of effort is needed to follow the conversation (for example; at a restaurant; at the park; in a bar or at a party)	0.1	Q22, 23, 30
			Comprehensiveness
		Spatial orientation: Knowing where you are in relation to the position of a sound source	0
		Group conversations in noisy social situations: Listening and following a conversation between a group of people; when others are talking in the background	0.222222
		Impact on social situations: Your hearing loss or device limiting your ability to fully participate in the social world; especially in challenging situations or where a lot of effort is needed to follow the conversation (for example; at a restaurant; at the park; in a bar or at a party)	0.222222
Outcome domain	Functional topics within the domain	Key concepts	Qn 1	Qn 2	Qn 3	Qn 4	Qn 5	Qn 6	Qn 7	Qn 8	Qn 9	Qn 10	Qn 11	Qn 12	Qn 13	Qn 14	Qn 15	Qn 16	Qn 17	Qn 18	Qn 19	Qn 20	Qn 21	Qn 22	Qn 23	Qn 24	Qn 25	Qn 26	Qn 27	Qn 28	Qn 29	Qn 30
Spatial orientation: Knowing where you are in relation to the position of a sound source	Being aware that sounds are not in your visual field	Knowing that the sound is not where you are currently looking	FALSE	FALSE	FALSE	FALSE	FALSE	FALSE	FALSE	FALSE	FALSE	FALSE	FALSE	FALSE	FALSE	FALSE	FALSE	FALSE	FALSE	FALSE	FALSE	FALSE	FALSE	FALSE	FALSE	FALSE	FALSE	FALSE	FALSE	FALSE	FALSE	FALSE
		Being aware of threats or harms outside your visual field	FALSE	FALSE	FALSE	FALSE	FALSE	FALSE	FALSE	FALSE	FALSE	FALSE	FALSE	FALSE	FALSE	FALSE	FALSE	FALSE	FALSE	FALSE	FALSE	FALSE	FALSE	FALSE	FALSE	FALSE	FALSE	FALSE	FALSE	FALSE	FALSE	FALSE
		Not needing to rely on visual cues	FALSE	FALSE	FALSE	FALSE	FALSE	FALSE	FALSE	FALSE	FALSE	FALSE	FALSE	FALSE	FALSE	FALSE	FALSE	FALSE	FALSE	FALSE	FALSE	FALSE	FALSE	FALSE	FALSE	FALSE	FALSE	FALSE	FALSE	FALSE	FALSE	FALSE
	Knowing where sounds are in relation to you	Incorporates sound locations that are both in front and behind	FALSE	FALSE	FALSE	FALSE	FALSE	FALSE	FALSE	FALSE	FALSE	FALSE	FALSE	FALSE	FALSE	FALSE	FALSE	FALSE	FALSE	FALSE	FALSE	FALSE	FALSE	FALSE	FALSE	FALSE	FALSE	FALSE	FALSE	FALSE	FALSE	FALSE
		Incorporates sounds that are static, or moving	FALSE	FALSE	FALSE	FALSE	FALSE	FALSE	FALSE	FALSE	FALSE	FALSE	FALSE	FALSE	FALSE	FALSE	FALSE	FALSE	FALSE	FALSE	FALSE	FALSE	FALSE	FALSE	FALSE	FALSE	FALSE	FALSE	FALSE	FALSE	FALSE	FALSE
		Considers sounds that are both within and outside the visual field	FALSE	FALSE	FALSE	FALSE	FALSE	FALSE	FALSE	FALSE	FALSE	FALSE	FALSE	FALSE	FALSE	FALSE	FALSE	FALSE	FALSE	FALSE	FALSE	FALSE	FALSE	FALSE	FALSE	FALSE	FALSE	FALSE	FALSE	FALSE	FALSE	FALSE
	Attending to sounds in one location and not at other locations	Ability to attend to sounds in the correct location without a time delay: an active process	FALSE	FALSE	FALSE	FALSE	FALSE	FALSE	FALSE	FALSE	FALSE	FALSE	FALSE	FALSE	FALSE	FALSE	FALSE	FALSE	FALSE	FALSE	FALSE	FALSE	FALSE	FALSE	FALSE	FALSE	FALSE	FALSE	FALSE	FALSE	FALSE	FALSE
		Ability to attend to sounds in the presence of noise or other distracting sounds: a dynamic process	FALSE	FALSE	FALSE	FALSE	FALSE	FALSE	FALSE	FALSE	FALSE	FALSE	FALSE	FALSE	FALSE	FALSE	FALSE	FALSE	FALSE	FALSE	FALSE	FALSE	FALSE	FALSE	FALSE	FALSE	FALSE	FALSE	FALSE	FALSE	FALSE	FALSE
Group conversations in noisy social situations: Listening and following a conversation between a group of people; when others are talking in the background	Dynamic involvement	Knowing when someone has started to talk	FALSE	FALSE	FALSE	FALSE	FALSE	FALSE	FALSE	FALSE	FALSE	FALSE	FALSE	FALSE	FALSE	FALSE	FALSE	FALSE	FALSE	FALSE	FALSE	FALSE	FALSE	FALSE	FALSE	FALSE	FALSE	FALSE	FALSE	FALSE	FALSE	FALSE
		Being able to tell when someone new starts to contribute to the group conversation	FALSE	FALSE	FALSE	FALSE	FALSE	FALSE	FALSE	FALSE	FALSE	FALSE	FALSE	FALSE	FALSE	FALSE	FALSE	FALSE	FALSE	FALSE	FALSE	FALSE	FALSE	FALSE	FALSE	FALSE	FALSE	FALSE	FALSE	FALSE	FALSE	FALSE
		Knowing who to listen to within the group	FALSE	FALSE	FALSE	FALSE	FALSE	FALSE	FALSE	FALSE	FALSE	FALSE	FALSE	FALSE	FALSE	FALSE	FALSE	FALSE	FALSE	FALSE	TRUE	TRUE	FALSE	FALSE	FALSE	FALSE	FALSE	FALSE	FALSE	FALSE	FALSE	FALSE
		Following the thread of the conversation, when someone starts to contribute, and telling is it’s a new conversation	FALSE	FALSE	FALSE	FALSE	FALSE	FALSE	FALSE	FALSE	FALSE	FALSE	FALSE	FALSE	FALSE	FALSE	FALSE	FALSE	FALSE	FALSE	FALSE	FALSE	FALSE	FALSE	FALSE	FALSE	FALSE	FALSE	FALSE	FALSE	FALSE	FALSE
	Listening in the background of other conversations	Being able to know if the person talking is part of your conversation or another conversation	FALSE	FALSE	FALSE	FALSE	FALSE	FALSE	FALSE	FALSE	FALSE	FALSE	FALSE	FALSE	FALSE	FALSE	FALSE	FALSE	FALSE	FALSE	FALSE	FALSE	FALSE	FALSE	FALSE	FALSE	FALSE	FALSE	FALSE	FALSE	FALSE	FALSE
		Being able to separate different streams of conversations	FALSE	FALSE	FALSE	FALSE	FALSE	FALSE	FALSE	FALSE	FALSE	FALSE	FALSE	FALSE	FALSE	FALSE	FALSE	FALSE	FALSE	FALSE	FALSE	TRUE	FALSE	FALSE	FALSE	FALSE	FALSE	FALSE	FALSE	FALSE	FALSE	FALSE
		Maintain and sustain attention in the conversation	FALSE	FALSE	FALSE	FALSE	FALSE	FALSE	FALSE	FALSE	FALSE	FALSE	FALSE	FALSE	FALSE	FALSE	FALSE	FALSE	FALSE	FALSE	FALSE	FALSE	FALSE	FALSE	FALSE	FALSE	FALSE	FALSE	FALSE	FALSE	FALSE	FALSE
	Conversations in other background noise	Being able to understand what is being said in a noisy environment	FALSE	FALSE	FALSE	FALSE	FALSE	FALSE	FALSE	FALSE	FALSE	FALSE	FALSE	FALSE	FALSE	FALSE	FALSE	FALSE	FALSE	FALSE	FALSE	FALSE	FALSE	FALSE	FALSE	FALSE	FALSE	FALSE	FALSE	FALSE	FALSE	FALSE
		Being able to resist distracting sounds	FALSE	FALSE	FALSE	FALSE	FALSE	FALSE	FALSE	FALSE	FALSE	FALSE	FALSE	FALSE	FALSE	FALSE	FALSE	FALSE	FALSE	FALSE	FALSE	FALSE	FALSE	FALSE	FALSE	FALSE	FALSE	FALSE	FALSE	FALSE	FALSE	FALSE
Impact on social situations: Your hearing loss or device limiting your ability to fully participate in the social world; especially in challenging situations or where a lot of effort is needed to follow the conversation (for example; at a restaurant; at the park; in a bar or at a party)	Contributing to social interactions	Knowing when to take your turn	FALSE	FALSE	FALSE	FALSE	FALSE	FALSE	FALSE	FALSE	FALSE	FALSE	FALSE	FALSE	FALSE	FALSE	FALSE	FALSE	FALSE	FALSE	FALSE	FALSE	FALSE	FALSE	FALSE	FALSE	FALSE	FALSE	FALSE	FALSE	FALSE	FALSE
		Knowing what to do or say when it’s your turn	FALSE	FALSE	FALSE	FALSE	FALSE	FALSE	FALSE	FALSE	FALSE	FALSE	FALSE	FALSE	FALSE	FALSE	FALSE	FALSE	FALSE	FALSE	FALSE	FALSE	FALSE	FALSE	FALSE	FALSE	FALSE	FALSE	FALSE	FALSE	FALSE	FALSE
		Being able to take turns without relying on visual cues or prompts from others	FALSE	FALSE	FALSE	FALSE	FALSE	FALSE	FALSE	FALSE	FALSE	FALSE	FALSE	FALSE	FALSE	FALSE	FALSE	FALSE	FALSE	FALSE	FALSE	FALSE	FALSE	FALSE	FALSE	FALSE	FALSE	FALSE	FALSE	FALSE	FALSE	FALSE
	‘Fitting in’ socially	Feeling that you are contributing socially	FALSE	FALSE	FALSE	FALSE	FALSE	FALSE	FALSE	FALSE	FALSE	FALSE	FALSE	FALSE	FALSE	FALSE	FALSE	FALSE	FALSE	FALSE	FALSE	FALSE	FALSE	FALSE	FALSE	FALSE	FALSE	FALSE	FALSE	FALSE	FALSE	FALSE
		Feeling that you are part of the social group	FALSE	FALSE	FALSE	FALSE	FALSE	FALSE	FALSE	FALSE	FALSE	FALSE	FALSE	FALSE	FALSE	FALSE	FALSE	FALSE	FALSE	FALSE	FALSE	FALSE	FALSE	FALSE	FALSE	FALSE	FALSE	FALSE	FALSE	FALSE	FALSE	TRUE
		Not having to avail of help from others to participate	FALSE	FALSE	FALSE	FALSE	FALSE	FALSE	FALSE	FALSE	FALSE	FALSE	FALSE	FALSE	FALSE	FALSE	FALSE	FALSE	FALSE	FALSE	FALSE	FALSE	FALSE	FALSE	FALSE	FALSE	FALSE	FALSE	FALSE	FALSE	FALSE	FALSE
	Ease of participation	Being able to participate without always having to concentrate intensely	FALSE	FALSE	FALSE	FALSE	FALSE	FALSE	FALSE	FALSE	FALSE	FALSE	FALSE	FALSE	FALSE	FALSE	FALSE	FALSE	FALSE	FALSE	FALSE	FALSE	FALSE	FALSE	FALSE	FALSE	FALSE	FALSE	FALSE	FALSE	FALSE	FALSE
		Being able to sustain participation over time	FALSE	FALSE	FALSE	FALSE	FALSE	FALSE	FALSE	FALSE	FALSE	FALSE	FALSE	FALSE	FALSE	FALSE	FALSE	FALSE	FALSE	FALSE	FALSE	FALSE	FALSE	FALSE	FALSE	FALSE	FALSE	FALSE	FALSE	FALSE	FALSE	FALSE
		Not having to avoid or withdraw from a situation	FALSE	FALSE	FALSE	FALSE	FALSE	FALSE	FALSE	FALSE	FALSE	FALSE	FALSE	FALSE	FALSE	FALSE	FALSE	FALSE	FALSE	FALSE	FALSE	FALSE	FALSE	TRUE	TRUE	FALSE	FALSE	FALSE	FALSE	FALSE	FALSE	TRUE

## Sheet: 07 COSI
07. Client Orientated Scale of Improvement (COSI)
			Relevance	Item #
		Spatial orientation: Knowing where you are in relation to the position of a sound source	0.1875	Q8, 9, 10
		Group conversations in noisy social situations: Listening and following a conversation between a group of people; when others are talking in the background	0.125	Q2, 4
		Impact on social situations: Your hearing loss or device limiting your ability to fully participate in the social world; especially in challenging situations or where a lot of effort is needed to follow the conversation (for example; at a restaurant; at the park; in a bar or at a party)	0.125	Q11, 13
			Comprehensiveness
		Spatial orientation: Knowing where you are in relation to the position of a sound source	0.375
		Group conversations in noisy social situations: Listening and following a conversation between a group of people; when others are talking in the background	0.111111
		Impact on social situations: Your hearing loss or device limiting your ability to fully participate in the social world; especially in challenging situations or where a lot of effort is needed to follow the conversation (for example; at a restaurant; at the park; in a bar or at a party)	0.222222
Outcome domain	Functional topics within the domain	Key concepts	Qn 1	Qn 2	Qn 3	Qn 4	Qn 5	Qn 6	Qn 7	Qn 8	Qn 9	Qn 10	Qn 11	Qn 12	Qn 13	Qn 14	Qn 15	Qn 16
Spatial orientation: Knowing where you are in relation to the position of a sound source	Being aware that sounds are not in your visual field	Knowing that the sound is not where you are currently looking	FALSE	FALSE	FALSE	FALSE	FALSE	FALSE	FALSE	TRUE	TRUE	FALSE	FALSE	FALSE	FALSE	FALSE	FALSE	FALSE
		Being aware of threats or harms outside your visual field	FALSE	FALSE	FALSE	FALSE	FALSE	FALSE	FALSE	FALSE	FALSE	TRUE	FALSE	FALSE	FALSE	FALSE	FALSE	FALSE
		Not needing to rely on visual cues	FALSE	FALSE	FALSE	FALSE	FALSE	FALSE	FALSE	TRUE	FALSE	FALSE	FALSE	FALSE	FALSE	FALSE	FALSE	FALSE
	Knowing where sounds are in relation to you	Incorporates sound locations that are both in front and behind	FALSE	FALSE	FALSE	FALSE	FALSE	FALSE	FALSE	FALSE	FALSE	FALSE	FALSE	FALSE	FALSE	FALSE	FALSE	FALSE
		Incorporates sounds that are static, or moving	FALSE	FALSE	FALSE	FALSE	FALSE	FALSE	FALSE	FALSE	FALSE	FALSE	FALSE	FALSE	FALSE	FALSE	FALSE	FALSE
		Considers sounds that are both within and outside the visual field	FALSE	FALSE	FALSE	FALSE	FALSE	FALSE	FALSE	FALSE	FALSE	FALSE	FALSE	FALSE	FALSE	FALSE	FALSE	FALSE
	Attending to sounds in one location and not at other locations	Ability to attend to sounds in the correct location without a time delay: an active process	FALSE	FALSE	FALSE	FALSE	FALSE	FALSE	FALSE	FALSE	FALSE	FALSE	FALSE	FALSE	FALSE	FALSE	FALSE	FALSE
		Ability to attend to sounds in the presence of noise or other distracting sounds: a dynamic process	FALSE	FALSE	FALSE	FALSE	FALSE	FALSE	FALSE	FALSE	FALSE	FALSE	FALSE	FALSE	FALSE	FALSE	FALSE	FALSE
Group conversations in noisy social situations: Listening and following a conversation between a group of people; when others are talking in the background	Dynamic involvement	Knowing when someone has started to talk	FALSE	FALSE	FALSE	FALSE	FALSE	FALSE	FALSE	FALSE	FALSE	FALSE	FALSE	FALSE	FALSE	FALSE	FALSE	FALSE
		Being able to tell when someone new starts to contribute to the group conversation	FALSE	FALSE	FALSE	FALSE	FALSE	FALSE	FALSE	FALSE	FALSE	FALSE	FALSE	FALSE	FALSE	FALSE	FALSE	FALSE
		Knowing who to listen to within the group	FALSE	FALSE	FALSE	FALSE	FALSE	FALSE	FALSE	FALSE	FALSE	FALSE	FALSE	FALSE	FALSE	FALSE	FALSE	FALSE
		Following the thread of the conversation, when someone starts to contribute, and telling is it’s a new conversation	FALSE	FALSE	FALSE	FALSE	FALSE	FALSE	FALSE	FALSE	FALSE	FALSE	FALSE	FALSE	FALSE	FALSE	FALSE	FALSE
	Listening in the background of other conversations	Being able to know if the person talking is part of your conversation or another conversation	FALSE	FALSE	FALSE	FALSE	FALSE	FALSE	FALSE	FALSE	FALSE	FALSE	FALSE	FALSE	FALSE	FALSE	FALSE	FALSE
		Being able to separate different streams of conversations	FALSE	FALSE	FALSE	FALSE	FALSE	FALSE	FALSE	FALSE	FALSE	FALSE	FALSE	FALSE	FALSE	FALSE	FALSE	FALSE
		Maintain and sustain attention in the conversation	FALSE	FALSE	FALSE	FALSE	FALSE	FALSE	FALSE	FALSE	FALSE	FALSE	FALSE	FALSE	FALSE	FALSE	FALSE	FALSE
	Conversations in other background noise	Being able to understand what is being said in a noisy environment	FALSE	TRUE	FALSE	TRUE	FALSE	FALSE	FALSE	FALSE	FALSE	FALSE	FALSE	FALSE	FALSE	FALSE	FALSE	FALSE
		Being able to resist distracting sounds	FALSE	FALSE	FALSE	FALSE	FALSE	FALSE	FALSE	FALSE	FALSE	FALSE	FALSE	FALSE	FALSE	FALSE	FALSE	FALSE
Impact on social situations: Your hearing loss or device limiting your ability to fully participate in the social world; especially in challenging situations or where a lot of effort is needed to follow the conversation (for example; at a restaurant; at the park; in a bar or at a party)	Contributing to social interactions	Knowing when to take your turn	FALSE	FALSE	FALSE	FALSE	FALSE	FALSE	FALSE	FALSE	FALSE	FALSE	FALSE	FALSE	FALSE	FALSE	FALSE	FALSE
		Knowing what to do or say when it’s your turn	FALSE	FALSE	FALSE	FALSE	FALSE	FALSE	FALSE	FALSE	FALSE	FALSE	FALSE	FALSE	FALSE	FALSE	FALSE	FALSE
		Being able to take turns without relying on visual cues or prompts from others	FALSE	FALSE	FALSE	FALSE	FALSE	FALSE	FALSE	FALSE	FALSE	FALSE	FALSE	FALSE	FALSE	FALSE	FALSE	FALSE
	‘Fitting in’ socially	Feeling that you are contributing socially	FALSE	FALSE	FALSE	FALSE	FALSE	FALSE	FALSE	FALSE	FALSE	FALSE	FALSE	FALSE	FALSE	FALSE	FALSE	FALSE
		Feeling that you are part of the social group	FALSE	FALSE	FALSE	FALSE	FALSE	FALSE	FALSE	FALSE	FALSE	FALSE	TRUE	FALSE	TRUE	FALSE	FALSE	FALSE
		Not having to avail of help from others to participate	FALSE	FALSE	FALSE	FALSE	FALSE	FALSE	FALSE	FALSE	FALSE	FALSE	FALSE	FALSE	FALSE	FALSE	FALSE	FALSE
	Ease of participation	Being able to participate without always having to concentrate intensely	FALSE	FALSE	FALSE	FALSE	FALSE	FALSE	FALSE	FALSE	FALSE	FALSE	FALSE	FALSE	FALSE	FALSE	FALSE	FALSE
		Being able to sustain participation over time	FALSE	FALSE	FALSE	FALSE	FALSE	FALSE	FALSE	FALSE	FALSE	FALSE	FALSE	FALSE	FALSE	FALSE	FALSE	FALSE
		Not having to avoid or withdraw from a situation	FALSE	FALSE	FALSE	FALSE	FALSE	FALSE	FALSE	FALSE	FALSE	FALSE	TRUE	FALSE	FALSE	FALSE	FALSE	FALSE

## Sheet: 08 CPHI
08. Communication profile for hearing impaired (CPHI)
			Relevance	Item #
		Spatial orientation: Knowing where you are in relation to the position of a sound source	0.0137931	Q4, 15,
		Group conversations in noisy social situations: Listening and following a conversation between a group of people; when others are talking in the background	0.0827586	Q2, 3, 5, 8, 12, 14, 16, 40, 64, 88, 97, 124,
		Impact on social situations: Your hearing loss or device limiting your ability to fully participate in the social world; especially in challenging situations or where a lot of effort is needed to follow the conversation (for example; at a restaurant; at the park; in a bar or at a party)	0.17931	Q5, 9, 12, 28, 31, 38, 41, 45, 52, 61, 65, 69, 72, 78, 80, 84, 92, 104, 109, 110, 116, 131, 135, 141, 144, 145
			Comprehensiveness
		Spatial orientation: Knowing where you are in relation to the position of a sound source	0.625
		Group conversations in noisy social situations: Listening and following a conversation between a group of people; when others are talking in the background	1
		Impact on social situations: Your hearing loss or device limiting your ability to fully participate in the social world; especially in challenging situations or where a lot of effort is needed to follow the conversation (for example; at a restaurant; at the park; in a bar or at a party)	1
Outcome domain	Functional topics within the domain	Key concepts	Qn 1	Qn 2	Qn 3	Qn 4	Qn 5	Qn 6	Qn 7	Qn 8	Qn 9	Qn 10	Qn 11	Qn 12	Qn 13	Qn 14	Qn 15	Qn 16	Qn 17	Qn 18	Qn 19	Qn 20	Qn 21	Qn 22	Qn 23	Qn 24	Qn 25	Qn 26	Qn 27	Qn 28	Qn 29	Qn 30	Qn 31	Qn 32	Qn 33	Qn 34	Qn 35	Qn 36	Qn 37	Qn 38	Qn 39	Qn 40	Qn 41	Qn 42	Qn 43	Qn 44	Qn 45	Qn 46	Qn 47
Spatial orientation: Knowing where you are in relation to the position of a sound source	Being aware that sounds are not in your visual field	Knowing that the sound is not where you are currently looking	FALSE	FALSE	FALSE	TRUE	FALSE	FALSE	FALSE	FALSE	FALSE	FALSE	FALSE	FALSE	FALSE	FALSE	TRUE	FALSE	FALSE	FALSE	FALSE	FALSE	FALSE	FALSE	FALSE	FALSE	FALSE	FALSE	FALSE	FALSE	FALSE	FALSE	FALSE	FALSE	FALSE	FALSE	FALSE	FALSE	FALSE	FALSE	FALSE	FALSE	FALSE	FALSE	FALSE	FALSE	FALSE	FALSE	FALSE
		Being aware of threats or harms outside your visual field	FALSE	FALSE	FALSE	FALSE	FALSE	FALSE	FALSE	FALSE	FALSE	FALSE	FALSE	FALSE	FALSE	FALSE	FALSE	FALSE	FALSE	FALSE	FALSE	FALSE	FALSE	FALSE	FALSE	FALSE	FALSE	FALSE	FALSE	FALSE	FALSE	FALSE	FALSE	FALSE	FALSE	FALSE	FALSE	FALSE	FALSE	FALSE	FALSE	FALSE	FALSE	FALSE	FALSE	FALSE	FALSE	FALSE	FALSE
		Not needing to rely on visual cues	FALSE	FALSE	FALSE	TRUE	FALSE	FALSE	FALSE	FALSE	FALSE	FALSE	FALSE	FALSE	FALSE	FALSE	FALSE	FALSE	FALSE	FALSE	FALSE	FALSE	FALSE	FALSE	FALSE	FALSE	FALSE	FALSE	FALSE	FALSE	FALSE	FALSE	FALSE	FALSE	FALSE	FALSE	FALSE	FALSE	FALSE	FALSE	FALSE	FALSE	FALSE	FALSE	FALSE	FALSE	FALSE	FALSE	FALSE
	Knowing where sounds are in relation to you	Incorporates sound locations that are both in front and behind	FALSE	FALSE	FALSE	TRUE	FALSE	FALSE	FALSE	FALSE	FALSE	FALSE	FALSE	FALSE	FALSE	FALSE	TRUE	FALSE	FALSE	FALSE	FALSE	FALSE	FALSE	FALSE	FALSE	FALSE	FALSE	FALSE	FALSE	FALSE	FALSE	FALSE	FALSE	FALSE	FALSE	FALSE	FALSE	FALSE	FALSE	FALSE	FALSE	FALSE	FALSE	FALSE	FALSE	FALSE	FALSE	FALSE	FALSE
		Incorporates sounds that are static, or moving	FALSE	FALSE	FALSE	FALSE	FALSE	FALSE	FALSE	FALSE	FALSE	FALSE	FALSE	FALSE	FALSE	FALSE	FALSE	FALSE	FALSE	FALSE	FALSE	FALSE	FALSE	FALSE	FALSE	FALSE	FALSE	FALSE	FALSE	FALSE	FALSE	FALSE	FALSE	FALSE	FALSE	FALSE	FALSE	FALSE	FALSE	FALSE	FALSE	FALSE	FALSE	FALSE	FALSE	FALSE	FALSE	FALSE	FALSE
		Considers sounds that are both within and outside the visual field	FALSE	FALSE	FALSE	TRUE	FALSE	FALSE	FALSE	FALSE	FALSE	FALSE	FALSE	FALSE	FALSE	FALSE	TRUE	FALSE	FALSE	FALSE	FALSE	FALSE	FALSE	FALSE	FALSE	FALSE	FALSE	FALSE	FALSE	FALSE	FALSE	FALSE	FALSE	FALSE	FALSE	FALSE	FALSE	FALSE	FALSE	FALSE	FALSE	FALSE	FALSE	FALSE	FALSE	FALSE	FALSE	FALSE	FALSE
	Attending to sounds in one location and not at other locations	Ability to attend to sounds in the correct location without a time delay: an active process	FALSE	FALSE	FALSE	TRUE	FALSE	FALSE	FALSE	FALSE	FALSE	FALSE	FALSE	FALSE	FALSE	FALSE	TRUE	FALSE	FALSE	FALSE	FALSE	FALSE	FALSE	FALSE	FALSE	FALSE	FALSE	FALSE	FALSE	FALSE	FALSE	FALSE	FALSE	FALSE	FALSE	FALSE	FALSE	FALSE	FALSE	FALSE	FALSE	FALSE	FALSE	FALSE	FALSE	FALSE	FALSE	FALSE	FALSE
		Ability to attend to sounds in the presence of noise or other distracting sounds: a dynamic process	FALSE	FALSE	FALSE	FALSE	FALSE	FALSE	FALSE	FALSE	FALSE	FALSE	FALSE	FALSE	FALSE	FALSE	FALSE	FALSE	FALSE	FALSE	FALSE	FALSE	FALSE	FALSE	FALSE	FALSE	FALSE	FALSE	FALSE	FALSE	FALSE	FALSE	FALSE	FALSE	FALSE	FALSE	FALSE	FALSE	FALSE	FALSE	FALSE	FALSE	FALSE	FALSE	FALSE	FALSE	FALSE	FALSE	FALSE
Group conversations in noisy social situations: Listening and following a conversation between a group of people; when others are talking in the background	Dynamic involvement	Knowing when someone has started to talk	FALSE	FALSE	FALSE	FALSE	FALSE	FALSE	FALSE	FALSE	FALSE	FALSE	FALSE	TRUE	FALSE	TRUE	FALSE	FALSE	FALSE	FALSE	FALSE	FALSE	FALSE	FALSE	FALSE	FALSE	FALSE	FALSE	FALSE	FALSE	FALSE	FALSE	FALSE	FALSE	FALSE	FALSE	FALSE	FALSE	FALSE	FALSE	FALSE	FALSE	FALSE	FALSE	FALSE	FALSE	FALSE	FALSE	FALSE
		Being able to tell when someone new starts to contribute to the group conversation	FALSE	FALSE	FALSE	FALSE	FALSE	FALSE	FALSE	FALSE	FALSE	FALSE	FALSE	TRUE	FALSE	TRUE	FALSE	FALSE	FALSE	FALSE	FALSE	FALSE	FALSE	FALSE	FALSE	FALSE	FALSE	FALSE	FALSE	FALSE	FALSE	FALSE	FALSE	FALSE	FALSE	FALSE	FALSE	FALSE	FALSE	FALSE	FALSE	FALSE	FALSE	FALSE	FALSE	FALSE	FALSE	FALSE	FALSE
		Knowing who to listen to within the group	FALSE	FALSE	FALSE	FALSE	FALSE	FALSE	FALSE	FALSE	FALSE	FALSE	FALSE	TRUE	FALSE	TRUE	FALSE	TRUE	FALSE	FALSE	FALSE	FALSE	FALSE	FALSE	FALSE	FALSE	FALSE	FALSE	FALSE	FALSE	FALSE	FALSE	FALSE	FALSE	FALSE	FALSE	FALSE	FALSE	FALSE	FALSE	FALSE	FALSE	FALSE	FALSE	FALSE	FALSE	FALSE	FALSE	FALSE
		Following the thread of the conversation, when someone starts to contribute, and telling is it’s a new conversation	FALSE	FALSE	FALSE	FALSE	FALSE	FALSE	FALSE	FALSE	FALSE	FALSE	FALSE	TRUE	FALSE	TRUE	FALSE	FALSE	FALSE	FALSE	FALSE	FALSE	FALSE	FALSE	FALSE	FALSE	FALSE	FALSE	FALSE	FALSE	FALSE	FALSE	FALSE	FALSE	FALSE	FALSE	FALSE	FALSE	FALSE	FALSE	FALSE	FALSE	FALSE	FALSE	FALSE	FALSE	FALSE	FALSE	FALSE
	Listening in the background of other conversations	Being able to know if the person talking is part of your conversation or another conversation	FALSE	FALSE	FALSE	FALSE	FALSE	FALSE	FALSE	FALSE	FALSE	FALSE	FALSE	FALSE	FALSE	FALSE	FALSE	TRUE	FALSE	FALSE	FALSE	FALSE	FALSE	FALSE	FALSE	FALSE	FALSE	FALSE	FALSE	FALSE	FALSE	FALSE	FALSE	FALSE	FALSE	FALSE	FALSE	FALSE	FALSE	FALSE	FALSE	FALSE	FALSE	FALSE	FALSE	FALSE	FALSE	FALSE	FALSE
		Being able to separate different streams of conversations	FALSE	FALSE	FALSE	FALSE	FALSE	FALSE	FALSE	TRUE	FALSE	FALSE	FALSE	TRUE	FALSE	FALSE	FALSE	TRUE	FALSE	FALSE	FALSE	FALSE	FALSE	FALSE	FALSE	FALSE	FALSE	FALSE	FALSE	FALSE	FALSE	FALSE	FALSE	FALSE	FALSE	FALSE	FALSE	FALSE	FALSE	FALSE	FALSE	FALSE	FALSE	FALSE	FALSE	FALSE	FALSE	FALSE	FALSE
		Maintain and sustain attention in the conversation	FALSE	FALSE	FALSE	FALSE	FALSE	FALSE	FALSE	FALSE	FALSE	FALSE	FALSE	TRUE	FALSE	TRUE	FALSE	FALSE	FALSE	FALSE	FALSE	FALSE	FALSE	FALSE	FALSE	FALSE	FALSE	FALSE	FALSE	FALSE	FALSE	FALSE	FALSE	FALSE	FALSE	FALSE	FALSE	FALSE	FALSE	FALSE	FALSE	FALSE	FALSE	FALSE	FALSE	FALSE	FALSE	FALSE	FALSE
	Conversations in other background noise	Being able to understand what is being said in a noisy environment	FALSE	TRUE	TRUE	FALSE	TRUE	FALSE	FALSE	FALSE	FALSE	FALSE	FALSE	TRUE	FALSE	TRUE	FALSE	FALSE	FALSE	FALSE	FALSE	FALSE	FALSE	FALSE	FALSE	FALSE	FALSE	FALSE	FALSE	FALSE	FALSE	FALSE	FALSE	FALSE	FALSE	FALSE	FALSE	FALSE	FALSE	FALSE	FALSE	TRUE	FALSE	FALSE	FALSE	FALSE	FALSE	FALSE	FALSE
		Being able to resist distracting sounds	FALSE	TRUE	FALSE	FALSE	FALSE	FALSE	FALSE	FALSE	FALSE	FALSE	FALSE	FALSE	FALSE	FALSE	FALSE	TRUE	FALSE	FALSE	FALSE	FALSE	FALSE	FALSE	FALSE	FALSE	FALSE	FALSE	FALSE	FALSE	FALSE	FALSE	FALSE	FALSE	FALSE	FALSE	FALSE	FALSE	FALSE	FALSE	FALSE	FALSE	FALSE	FALSE	FALSE	FALSE	FALSE	FALSE	FALSE
Impact on social situations: Your hearing loss or device limiting your ability to fully participate in the social world; especially in challenging situations or where a lot of effort is needed to follow the conversation (for example; at a restaurant; at the park; in a bar or at a party)	Contributing to social interactions	Knowing when to take your turn	FALSE	FALSE	FALSE	FALSE	TRUE	FALSE	FALSE	FALSE	FALSE	FALSE	FALSE	FALSE	FALSE	FALSE	FALSE	FALSE	FALSE	FALSE	FALSE	FALSE	FALSE	FALSE	FALSE	FALSE	FALSE	FALSE	FALSE	TRUE	FALSE	FALSE	FALSE	FALSE	FALSE	FALSE	FALSE	FALSE	FALSE	FALSE	FALSE	FALSE	FALSE	FALSE	FALSE	FALSE	FALSE	FALSE	FALSE
		Knowing what to do or say when it’s your turn	FALSE	FALSE	FALSE	FALSE	FALSE	FALSE	FALSE	FALSE	FALSE	FALSE	FALSE	FALSE	FALSE	FALSE	FALSE	FALSE	FALSE	FALSE	FALSE	FALSE	FALSE	FALSE	FALSE	FALSE	FALSE	FALSE	FALSE	TRUE	FALSE	FALSE	FALSE	FALSE	FALSE	FALSE	FALSE	FALSE	FALSE	FALSE	FALSE	FALSE	FALSE	FALSE	FALSE	FALSE	FALSE	FALSE	FALSE
		Being able to take turns without relying on visual cues or prompts from others	FALSE	FALSE	FALSE	FALSE	FALSE	FALSE	FALSE	FALSE	FALSE	FALSE	FALSE	FALSE	FALSE	FALSE	FALSE	FALSE	FALSE	FALSE	FALSE	FALSE	FALSE	FALSE	FALSE	FALSE	FALSE	FALSE	FALSE	FALSE	FALSE	FALSE	TRUE	FALSE	FALSE	FALSE	FALSE	FALSE	FALSE	FALSE	FALSE	FALSE	FALSE	FALSE	FALSE	FALSE	TRUE	FALSE	FALSE
	‘Fitting in’ socially	Feeling that you are contributing socially	FALSE	FALSE	FALSE	FALSE	FALSE	FALSE	FALSE	FALSE	FALSE	FALSE	FALSE	FALSE	FALSE	FALSE	FALSE	FALSE	FALSE	FALSE	FALSE	FALSE	FALSE	FALSE	FALSE	FALSE	FALSE	FALSE	FALSE	FALSE	FALSE	FALSE	FALSE	FALSE	FALSE	FALSE	FALSE	FALSE	FALSE	FALSE	FALSE	FALSE	FALSE	FALSE	FALSE	FALSE	FALSE	FALSE	FALSE
		Feeling that you are part of the social group	FALSE	FALSE	FALSE	FALSE	FALSE	FALSE	FALSE	FALSE	FALSE	FALSE	FALSE	TRUE	FALSE	FALSE	FALSE	FALSE	FALSE	FALSE	FALSE	FALSE	FALSE	FALSE	FALSE	FALSE	FALSE	FALSE	FALSE	FALSE	FALSE	FALSE	FALSE	FALSE	FALSE	FALSE	FALSE	FALSE	FALSE	FALSE	FALSE	FALSE	FALSE	FALSE	FALSE	FALSE	FALSE	FALSE	FALSE
		Not having to avail of help from others to participate	FALSE	FALSE	FALSE	FALSE	FALSE	FALSE	FALSE	FALSE	FALSE	FALSE	FALSE	FALSE	FALSE	FALSE	FALSE	FALSE	FALSE	FALSE	FALSE	FALSE	FALSE	FALSE	FALSE	FALSE	FALSE	FALSE	FALSE	FALSE	FALSE	FALSE	TRUE	FALSE	FALSE	FALSE	FALSE	FALSE	FALSE	FALSE	FALSE	FALSE	FALSE	FALSE	FALSE	FALSE	FALSE	FALSE	FALSE
	Ease of participation	Being able to participate without always having to concentrate intensely	FALSE	FALSE	FALSE	FALSE	FALSE	FALSE	FALSE	FALSE	FALSE	FALSE	FALSE	FALSE	FALSE	FALSE	FALSE	FALSE	FALSE	FALSE	FALSE	FALSE	FALSE	FALSE	FALSE	FALSE	FALSE	FALSE	FALSE	FALSE	FALSE	FALSE	FALSE	FALSE	FALSE	FALSE	FALSE	FALSE	FALSE	FALSE	FALSE	FALSE	FALSE	FALSE	FALSE	FALSE	FALSE	FALSE	FALSE
		Being able to sustain participation over time	FALSE	FALSE	FALSE	FALSE	FALSE	FALSE	FALSE	FALSE	TRUE	FALSE	FALSE	FALSE	FALSE	FALSE	FALSE	FALSE	FALSE	FALSE	FALSE	FALSE	FALSE	FALSE	FALSE	FALSE	FALSE	FALSE	FALSE	FALSE	FALSE	FALSE	FALSE	FALSE	FALSE	FALSE	FALSE	FALSE	FALSE	FALSE	FALSE	FALSE	FALSE	FALSE	FALSE	FALSE	FALSE	FALSE	FALSE
		Not having to avoid or withdraw from a situation	FALSE	FALSE	FALSE	FALSE	FALSE	FALSE	FALSE	FALSE	FALSE	FALSE	FALSE	FALSE	FALSE	FALSE	FALSE	FALSE	FALSE	FALSE	FALSE	FALSE	FALSE	FALSE	FALSE	FALSE	FALSE	FALSE	FALSE	FALSE	FALSE	FALSE	FALSE	FALSE	FALSE	FALSE	FALSE	FALSE	FALSE	TRUE	FALSE	FALSE	TRUE	FALSE	FALSE	FALSE	FALSE	FALSE	FALSE
[truncated: 98 more columns]

## Sheet: 11 DHI
11. Dizziness Handicap Inventory (DHI)
			Relevance	Item #
		Spatial orientation: Knowing where you are in relation to the position of a sound source	0
		Group conversations in noisy social situations: Listening and following a conversation between a group of people; when others are talking in the background	0
		Impact on social situations: Your hearing loss or device limiting your ability to fully participate in the social world; especially in challenging situations or where a lot of effort is needed to follow the conversation (for example; at a restaurant; at the park; in a bar or at a party)	0.04	Q6
			Comprehensiveness
		Spatial orientation: Knowing where you are in relation to the position of a sound source	0
		Group conversations in noisy social situations: Listening and following a conversation between a group of people; when others are talking in the background	0
		Impact on social situations: Your hearing loss or device limiting your ability to fully participate in the social world; especially in challenging situations or where a lot of effort is needed to follow the conversation (for example; at a restaurant; at the park; in a bar or at a party)	0.111111
Outcome domain	Functional topics within the domain	Key concepts	Qn 1	Qn 2	Qn 3	Qn 4	Qn 5	Qn 6	Qn 7	Qn 8	Qn 9	Qn 10	Qn 11	Qn 12	Qn 13	Qn 14	Qn 15	Qn 16	Qn 17	Qn 18	Qn 19	Qn 20	Qn 21	Qn 22	Qn 23	Qn 24	Qn 25
Spatial orientation: Knowing where you are in relation to the position of a sound source	Being aware that sounds are not in your visual field	Knowing that the sound is not where you are currently looking	FALSE	FALSE	FALSE	FALSE	FALSE	FALSE	FALSE	FALSE	FALSE	FALSE	FALSE	FALSE	FALSE	FALSE	FALSE	FALSE	FALSE	FALSE	FALSE	FALSE	FALSE	FALSE	FALSE	FALSE	FALSE
		Being aware of threats or harms outside your visual field	FALSE	FALSE	FALSE	FALSE	FALSE	FALSE	FALSE	FALSE	FALSE	FALSE	FALSE	FALSE	FALSE	FALSE	FALSE	FALSE	FALSE	FALSE	FALSE	FALSE	FALSE	FALSE	FALSE	FALSE	FALSE
		Not needing to rely on visual cues	FALSE	FALSE	FALSE	FALSE	FALSE	FALSE	FALSE	FALSE	FALSE	FALSE	FALSE	FALSE	FALSE	FALSE	FALSE	FALSE	FALSE	FALSE	FALSE	FALSE	FALSE	FALSE	FALSE	FALSE	FALSE
	Knowing where sounds are in relation to you	Incorporates sound locations that are both in front and behind	FALSE	FALSE	FALSE	FALSE	FALSE	FALSE	FALSE	FALSE	FALSE	FALSE	FALSE	FALSE	FALSE	FALSE	FALSE	FALSE	FALSE	FALSE	FALSE	FALSE	FALSE	FALSE	FALSE	FALSE	FALSE
		Incorporates sounds that are static, or moving	FALSE	FALSE	FALSE	FALSE	FALSE	FALSE	FALSE	FALSE	FALSE	FALSE	FALSE	FALSE	FALSE	FALSE	FALSE	FALSE	FALSE	FALSE	FALSE	FALSE	FALSE	FALSE	FALSE	FALSE	FALSE
		Considers sounds that are both within and outside the visual field	FALSE	FALSE	FALSE	FALSE	FALSE	FALSE	FALSE	FALSE	FALSE	FALSE	FALSE	FALSE	FALSE	FALSE	FALSE	FALSE	FALSE	FALSE	FALSE	FALSE	FALSE	FALSE	FALSE	FALSE	FALSE
	Attending to sounds in one location and not at other locations	Ability to attend to sounds in the correct location without a time delay: an active process	FALSE	FALSE	FALSE	FALSE	FALSE	FALSE	FALSE	FALSE	FALSE	FALSE	FALSE	FALSE	FALSE	FALSE	FALSE	FALSE	FALSE	FALSE	FALSE	FALSE	FALSE	FALSE	FALSE	FALSE	FALSE
		Ability to attend to sounds in the presence of noise or other distracting sounds: a dynamic process	FALSE	FALSE	FALSE	FALSE	FALSE	FALSE	FALSE	FALSE	FALSE	FALSE	FALSE	FALSE	FALSE	FALSE	FALSE	FALSE	FALSE	FALSE	FALSE	FALSE	FALSE	FALSE	FALSE	FALSE	FALSE
Group conversations in noisy social situations: Listening and following a conversation between a group of people; when others are talking in the background	Dynamic involvement	Knowing when someone has started to talk	FALSE	FALSE	FALSE	FALSE	FALSE	FALSE	FALSE	FALSE	FALSE	FALSE	FALSE	FALSE	FALSE	FALSE	FALSE	FALSE	FALSE	FALSE	FALSE	FALSE	FALSE	FALSE	FALSE	FALSE	FALSE
		Being able to tell when someone new starts to contribute to the group conversation	FALSE	FALSE	FALSE	FALSE	FALSE	FALSE	FALSE	FALSE	FALSE	FALSE	FALSE	FALSE	FALSE	FALSE	FALSE	FALSE	FALSE	FALSE	FALSE	FALSE	FALSE	FALSE	FALSE	FALSE	FALSE
		Knowing who to listen to within the group	FALSE	FALSE	FALSE	FALSE	FALSE	FALSE	FALSE	FALSE	FALSE	FALSE	FALSE	FALSE	FALSE	FALSE	FALSE	FALSE	FALSE	FALSE	FALSE	FALSE	FALSE	FALSE	FALSE	FALSE	FALSE
		Following the thread of the conversation, when someone starts to contribute, and telling is it’s a new conversation	FALSE	FALSE	FALSE	FALSE	FALSE	FALSE	FALSE	FALSE	FALSE	FALSE	FALSE	FALSE	FALSE	FALSE	FALSE	FALSE	FALSE	FALSE	FALSE	FALSE	FALSE	FALSE	FALSE	FALSE	FALSE
	Listening in the background of other conversations	Being able to know if the person talking is part of your conversation or another conversation	FALSE	FALSE	FALSE	FALSE	FALSE	FALSE	FALSE	FALSE	FALSE	FALSE	FALSE	FALSE	FALSE	FALSE	FALSE	FALSE	FALSE	FALSE	FALSE	FALSE	FALSE	FALSE	FALSE	FALSE	FALSE
		Being able to separate different streams of conversations	FALSE	FALSE	FALSE	FALSE	FALSE	FALSE	FALSE	FALSE	FALSE	FALSE	FALSE	FALSE	FALSE	FALSE	FALSE	FALSE	FALSE	FALSE	FALSE	FALSE	FALSE	FALSE	FALSE	FALSE	FALSE
		Maintain and sustain attention in the conversation	FALSE	FALSE	FALSE	FALSE	FALSE	FALSE	FALSE	FALSE	FALSE	FALSE	FALSE	FALSE	FALSE	FALSE	FALSE	FALSE	FALSE	FALSE	FALSE	FALSE	FALSE	FALSE	FALSE	FALSE	FALSE
	Conversations in other background noise	Being able to understand what is being said in a noisy environment	FALSE	FALSE	FALSE	FALSE	FALSE	FALSE	FALSE	FALSE	FALSE	FALSE	FALSE	FALSE	FALSE	FALSE	FALSE	FALSE	FALSE	FALSE	FALSE	FALSE	FALSE	FALSE	FALSE	FALSE	FALSE
		Being able to resist distracting sounds	FALSE	FALSE	FALSE	FALSE	FALSE	FALSE	FALSE	FALSE	FALSE	FALSE	FALSE	FALSE	FALSE	FALSE	FALSE	FALSE	FALSE	FALSE	FALSE	FALSE	FALSE	FALSE	FALSE	FALSE	FALSE
Impact on social situations: Your hearing loss or device limiting your ability to fully participate in the social world; especially in challenging situations or where a lot of effort is needed to follow the conversation (for example; at a restaurant; at the park; in a bar or at a party)	Contributing to social interactions	Knowing when to take your turn	FALSE	FALSE	FALSE	FALSE	FALSE	FALSE	FALSE	FALSE	FALSE	FALSE	FALSE	FALSE	FALSE	FALSE	FALSE	FALSE	FALSE	FALSE	FALSE	FALSE	FALSE	FALSE	FALSE	FALSE	FALSE
		Knowing what to do or say when it’s your turn	FALSE	FALSE	FALSE	FALSE	FALSE	FALSE	FALSE	FALSE	FALSE	FALSE	FALSE	FALSE	FALSE	FALSE	FALSE	FALSE	FALSE	FALSE	FALSE	FALSE	FALSE	FALSE	FALSE	FALSE	FALSE
		Being able to take turns without relying on visual cues or prompts from others	FALSE	FALSE	FALSE	FALSE	FALSE	FALSE	FALSE	FALSE	FALSE	FALSE	FALSE	FALSE	FALSE	FALSE	FALSE	FALSE	FALSE	FALSE	FALSE	FALSE	FALSE	FALSE	FALSE	FALSE	FALSE
	‘Fitting in’ socially	Feeling that you are contributing socially	FALSE	FALSE	FALSE	FALSE	FALSE	FALSE	FALSE	FALSE	FALSE	FALSE	FALSE	FALSE	FALSE	FALSE	FALSE	FALSE	FALSE	FALSE	FALSE	FALSE	FALSE	FALSE	FALSE	FALSE	FALSE
		Feeling that you are part of the social group	FALSE	FALSE	FALSE	FALSE	FALSE	FALSE	FALSE	FALSE	FALSE	FALSE	FALSE	FALSE	FALSE	FALSE	FALSE	FALSE	FALSE	FALSE	FALSE	FALSE	FALSE	FALSE	FALSE	FALSE	FALSE
		Not having to avail of help from others to participate	FALSE	FALSE	FALSE	FALSE	FALSE	FALSE	FALSE	FALSE	FALSE	FALSE	FALSE	FALSE	FALSE	FALSE	FALSE	FALSE	FALSE	FALSE	FALSE	FALSE	FALSE	FALSE	FALSE	FALSE	FALSE
	Ease of participation	Being able to participate without always having to concentrate intensely	FALSE	FALSE	FALSE	FALSE	FALSE	FALSE	FALSE	FALSE	FALSE	FALSE	FALSE	FALSE	FALSE	FALSE	FALSE	FALSE	FALSE	FALSE	FALSE	FALSE	FALSE	FALSE	FALSE	FALSE	FALSE
		Being able to sustain participation over time	FALSE	FALSE	FALSE	FALSE	FALSE	FALSE	FALSE	FALSE	FALSE	FALSE	FALSE	FALSE	FALSE	FALSE	FALSE	FALSE	FALSE	FALSE	FALSE	FALSE	FALSE	FALSE	FALSE	FALSE	FALSE
		Not having to avoid or withdraw from a situation	FALSE	FALSE	FALSE	FALSE	FALSE	TRUE	FALSE	FALSE	FALSE	FALSE	FALSE	FALSE	FALSE	FALSE	FALSE	FALSE	FALSE	FALSE	FALSE	FALSE	FALSE	FALSE	FALSE	FALSE	FALSE

## Sheet: 15 ECHO
15. Expected Consequences of Hearing aid Ownership (ECHO)
			Relevance	Item #
		Spatial orientation: Knowing where you are in relation to the position of a sound source	0
		Group conversations in noisy social situations: Listening and following a conversation between a group of people; when others are talking in the background	0
		Impact on social situations: Your hearing loss or device limiting your ability to fully participate in the social world; especially in challenging situations or where a lot of effort is needed to follow the conversation (for example; at a restaurant; at the park; in a bar or at a party)	0.0555556	Q5
			Comprehensiveness
		Spatial orientation: Knowing where you are in relation to the position of a sound source	0
		Group conversations in noisy social situations: Listening and following a conversation between a group of people; when others are talking in the background	0
		Impact on social situations: Your hearing loss or device limiting your ability to fully participate in the social world; especially in challenging situations or where a lot of effort is needed to follow the conversation (for example; at a restaurant; at the park; in a bar or at a party)	0.111111
																		Experience	Use	Difficulty
Outcome domain	Functional topics within the domain	Key concepts	Qn 1	Qn 2	Qn 3	Qn 4	Qn 5	Qn 6	Qn 7	Qn 8	Qn 9	Qn 10	Qn 11	Qn 12	Qn 13	Qn 14	Qn 15	Qn 16	Qn 17	Qn 18
Spatial orientation: Knowing where you are in relation to the position of a sound source	Being aware that sounds are not in your visual field	Knowing that the sound is not where you are currently looking	FALSE	FALSE	FALSE	FALSE	FALSE	FALSE	FALSE	FALSE	FALSE	FALSE	FALSE	FALSE	FALSE	FALSE	FALSE	FALSE	FALSE	FALSE
		Being aware of threats or harms outside your visual field	FALSE	FALSE	FALSE	FALSE	FALSE	FALSE	FALSE	FALSE	FALSE	FALSE	FALSE	FALSE	FALSE	FALSE	FALSE	FALSE	FALSE	FALSE
		Not needing to rely on visual cues	FALSE	FALSE	FALSE	FALSE	FALSE	FALSE	FALSE	FALSE	FALSE	FALSE	FALSE	FALSE	FALSE	FALSE	FALSE	FALSE	FALSE	FALSE
	Knowing where sounds are in relation to you	Incorporates sound locations that are both in front and behind	FALSE	FALSE	FALSE	FALSE	FALSE	FALSE	FALSE	FALSE	FALSE	FALSE	FALSE	FALSE	FALSE	FALSE	FALSE	FALSE	FALSE	FALSE
		Incorporates sounds that are static, or moving	FALSE	FALSE	FALSE	FALSE	FALSE	FALSE	FALSE	FALSE	FALSE	FALSE	FALSE	FALSE	FALSE	FALSE	FALSE	FALSE	FALSE	FALSE
		Considers sounds that are both within and outside the visual field	FALSE	FALSE	FALSE	FALSE	FALSE	FALSE	FALSE	FALSE	FALSE	FALSE	FALSE	FALSE	FALSE	FALSE	FALSE	FALSE	FALSE	FALSE
	Attending to sounds in one location and not at other locations	Ability to attend to sounds in the correct location without a time delay: an active process	FALSE	FALSE	FALSE	FALSE	FALSE	FALSE	FALSE	FALSE	FALSE	FALSE	FALSE	FALSE	FALSE	FALSE	FALSE	FALSE	FALSE	FALSE
		Ability to attend to sounds in the presence of noise or other distracting sounds: a dynamic process	FALSE	FALSE	FALSE	FALSE	FALSE	FALSE	FALSE	FALSE	FALSE	FALSE	FALSE	FALSE	FALSE	FALSE	FALSE	FALSE	FALSE	FALSE
Group conversations in noisy social situations: Listening and following a conversation between a group of people; when others are talking in the background	Dynamic involvement	Knowing when someone has started to talk	FALSE	FALSE	FALSE	FALSE	FALSE	FALSE	FALSE	FALSE	FALSE	FALSE	FALSE	FALSE	FALSE	FALSE	FALSE	FALSE	FALSE	FALSE
		Being able to tell when someone new starts to contribute to the group conversation	FALSE	FALSE	FALSE	FALSE	FALSE	FALSE	FALSE	FALSE	FALSE	FALSE	FALSE	FALSE	FALSE	FALSE	FALSE	FALSE	FALSE	FALSE
		Knowing who to listen to within the group	FALSE	FALSE	FALSE	FALSE	FALSE	FALSE	FALSE	FALSE	FALSE	FALSE	FALSE	FALSE	FALSE	FALSE	FALSE	FALSE	FALSE	FALSE
		Following the thread of the conversation, when someone starts to contribute, and telling is it’s a new conversation	FALSE	FALSE	FALSE	FALSE	FALSE	FALSE	FALSE	FALSE	FALSE	FALSE	FALSE	FALSE	FALSE	FALSE	FALSE	FALSE	FALSE	FALSE
	Listening in the background of other conversations	Being able to know if the person talking is part of your conversation or another conversation	FALSE	FALSE	FALSE	FALSE	FALSE	FALSE	FALSE	FALSE	FALSE	FALSE	FALSE	FALSE	FALSE	FALSE	FALSE	FALSE	FALSE	FALSE
		Being able to separate different streams of conversations	FALSE	FALSE	FALSE	FALSE	FALSE	FALSE	FALSE	FALSE	FALSE	FALSE	FALSE	FALSE	FALSE	FALSE	FALSE	FALSE	FALSE	FALSE
		Maintain and sustain attention in the conversation	FALSE	FALSE	FALSE	FALSE	FALSE	FALSE	FALSE	FALSE	FALSE	FALSE	FALSE	FALSE	FALSE	FALSE	FALSE	FALSE	FALSE	FALSE
	Conversations in other background noise	Being able to understand what is being said in a noisy environment	FALSE	FALSE	FALSE	FALSE	FALSE	FALSE	FALSE	FALSE	FALSE	FALSE	FALSE	FALSE	FALSE	FALSE	FALSE	FALSE	FALSE	FALSE
		Being able to resist distracting sounds	FALSE	FALSE	FALSE	FALSE	FALSE	FALSE	FALSE	FALSE	FALSE	FALSE	FALSE	FALSE	FALSE	FALSE	FALSE	FALSE	FALSE	FALSE
Impact on social situations: Your hearing loss or device limiting your ability to fully participate in the social world; especially in challenging situations or where a lot of effort is needed to follow the conversation (for example; at a restaurant; at the park; in a bar or at a party)	Contributing to social interactions	Knowing when to take your turn	FALSE	FALSE	FALSE	FALSE	FALSE	FALSE	FALSE	FALSE	FALSE	FALSE	FALSE	FALSE	FALSE	FALSE	FALSE	FALSE	FALSE	FALSE
		Knowing what to do or say when it’s your turn	FALSE	FALSE	FALSE	FALSE	FALSE	FALSE	FALSE	FALSE	FALSE	FALSE	FALSE	FALSE	FALSE	FALSE	FALSE	FALSE	FALSE	FALSE
		Being able to take turns without relying on visual cues or prompts from others	FALSE	FALSE	FALSE	FALSE	FALSE	FALSE	FALSE	FALSE	FALSE	FALSE	FALSE	FALSE	FALSE	FALSE	FALSE	FALSE	FALSE	FALSE
	‘Fitting in’ socially	Feeling that you are contributing socially	FALSE	FALSE	FALSE	FALSE	FALSE	FALSE	FALSE	FALSE	FALSE	FALSE	FALSE	FALSE	FALSE	FALSE	FALSE	FALSE	FALSE	FALSE
		Feeling that you are part of the social group	FALSE	FALSE	FALSE	FALSE	FALSE	FALSE	FALSE	FALSE	FALSE	FALSE	FALSE	FALSE	FALSE	FALSE	FALSE	FALSE	FALSE	FALSE
		Not having to avail of help from others to participate	FALSE	FALSE	FALSE	FALSE	TRUE	FALSE	FALSE	FALSE	FALSE	FALSE	FALSE	FALSE	FALSE	FALSE	FALSE	FALSE	FALSE	FALSE
	Ease of participation	Being able to participate without always having to concentrate intensely	FALSE	FALSE	FALSE	FALSE	FALSE	FALSE	FALSE	FALSE	FALSE	FALSE	FALSE	FALSE	FALSE	FALSE	FALSE	FALSE	FALSE	FALSE
		Being able to sustain participation over time	FALSE	FALSE	FALSE	FALSE	FALSE	FALSE	FALSE	FALSE	FALSE	FALSE	FALSE	FALSE	FALSE	FALSE	FALSE	FALSE	FALSE	FALSE
		Not having to avoid or withdraw from a situation	FALSE	FALSE	FALSE	FALSE	FALSE	FALSE	FALSE	FALSE	FALSE	FALSE	FALSE	FALSE	FALSE	FALSE	FALSE	FALSE	FALSE	FALSE

## Sheet: 17 GBI
17. Glasgow Benefit Inventory (GBI)
			Relevance	Item #
		Spatial orientation: Knowing where you are in relation to the position of a sound source	0
		Group conversations in noisy social situations: Listening and following a conversation between a group of people; when others are talking in the background	0
		Impact on social situations: Your hearing loss or device limiting your ability to fully participate in the social world; especially in challenging situations or where a lot of effort is needed to follow the conversation (for example; at a restaurant; at the park; in a bar or at a party)	0.0555556	Q18
			Comprehensiveness
		Spatial orientation: Knowing where you are in relation to the position of a sound source	0
		Group conversations in noisy social situations: Listening and following a conversation between a group of people; when others are talking in the background	0
		Impact on social situations: Your hearing loss or device limiting your ability to fully participate in the social world; especially in challenging situations or where a lot of effort is needed to follow the conversation (for example; at a restaurant; at the park; in a bar or at a party)	0.111111
Outcome domain	Functional topics within the domain	Key concepts	Qn 1	Qn 2	Qn 3	Qn 4	Qn 5	Qn 6	Qn 7	Qn 8	Qn 9	Qn 10	Qn 11	Qn 12	Qn 13	Qn 14	Qn 15	Qn 16	Qn 17	Qn 18
Spatial orientation: Knowing where you are in relation to the position of a sound source	Being aware that sounds are not in your visual field	Knowing that the sound is not where you are currently looking	FALSE	FALSE	FALSE	FALSE	FALSE	FALSE	FALSE	FALSE	FALSE	FALSE	FALSE	FALSE	FALSE	FALSE	FALSE	FALSE	FALSE	FALSE
		Being aware of threats or harms outside your visual field	FALSE	FALSE	FALSE	FALSE	FALSE	FALSE	FALSE	FALSE	FALSE	FALSE	FALSE	FALSE	FALSE	FALSE	FALSE	FALSE	FALSE	FALSE
		Not needing to rely on visual cues	FALSE	FALSE	FALSE	FALSE	FALSE	FALSE	FALSE	FALSE	FALSE	FALSE	FALSE	FALSE	FALSE	FALSE	FALSE	FALSE	FALSE	FALSE
	Knowing where sounds are in relation to you	Incorporates sound locations that are both in front and behind	FALSE	FALSE	FALSE	FALSE	FALSE	FALSE	FALSE	FALSE	FALSE	FALSE	FALSE	FALSE	FALSE	FALSE	FALSE	FALSE	FALSE	FALSE
		Incorporates sounds that are static, or moving	FALSE	FALSE	FALSE	FALSE	FALSE	FALSE	FALSE	FALSE	FALSE	FALSE	FALSE	FALSE	FALSE	FALSE	FALSE	FALSE	FALSE	FALSE
		Considers sounds that are both within and outside the visual field	FALSE	FALSE	FALSE	FALSE	FALSE	FALSE	FALSE	FALSE	FALSE	FALSE	FALSE	FALSE	FALSE	FALSE	FALSE	FALSE	FALSE	FALSE
	Attending to sounds in one location and not at other locations	Ability to attend to sounds in the correct location without a time delay: an active process	FALSE	FALSE	FALSE	FALSE	FALSE	FALSE	FALSE	FALSE	FALSE	FALSE	FALSE	FALSE	FALSE	FALSE	FALSE	FALSE	FALSE	FALSE
		Ability to attend to sounds in the presence of noise or other distracting sounds: a dynamic process	FALSE	FALSE	FALSE	FALSE	FALSE	FALSE	FALSE	FALSE	FALSE	FALSE	FALSE	FALSE	FALSE	FALSE	FALSE	FALSE	FALSE	FALSE
Group conversations in noisy social situations: Listening and following a conversation between a group of people; when others are talking in the background	Dynamic involvement	Knowing when someone has started to talk	FALSE	FALSE	FALSE	FALSE	FALSE	FALSE	FALSE	FALSE	FALSE	FALSE	FALSE	FALSE	FALSE	FALSE	FALSE	FALSE	FALSE	FALSE
		Being able to tell when someone new starts to contribute to the group conversation	FALSE	FALSE	FALSE	FALSE	FALSE	FALSE	FALSE	FALSE	FALSE	FALSE	FALSE	FALSE	FALSE	FALSE	FALSE	FALSE	FALSE	FALSE
		Knowing who to listen to within the group	FALSE	FALSE	FALSE	FALSE	FALSE	FALSE	FALSE	FALSE	FALSE	FALSE	FALSE	FALSE	FALSE	FALSE	FALSE	FALSE	FALSE	FALSE
		Following the thread of the conversation, when someone starts to contribute, and telling is it’s a new conversation	FALSE	FALSE	FALSE	FALSE	FALSE	FALSE	FALSE	FALSE	FALSE	FALSE	FALSE	FALSE	FALSE	FALSE	FALSE	FALSE	FALSE	FALSE
	Listening in the background of other conversations	Being able to know if the person talking is part of your conversation or another conversation	FALSE	FALSE	FALSE	FALSE	FALSE	FALSE	FALSE	FALSE	FALSE	FALSE	FALSE	FALSE	FALSE	FALSE	FALSE	FALSE	FALSE	FALSE
		Being able to separate different streams of conversations	FALSE	FALSE	FALSE	FALSE	FALSE	FALSE	FALSE	FALSE	FALSE	FALSE	FALSE	FALSE	FALSE	FALSE	FALSE	FALSE	FALSE	FALSE
		Maintain and sustain attention in the conversation	FALSE	FALSE	FALSE	FALSE	FALSE	FALSE	FALSE	FALSE	FALSE	FALSE	FALSE	FALSE	FALSE	FALSE	FALSE	FALSE	FALSE	FALSE
	Conversations in other background noise	Being able to understand what is being said in a noisy environment	FALSE	FALSE	FALSE	FALSE	FALSE	FALSE	FALSE	FALSE	FALSE	FALSE	FALSE	FALSE	FALSE	FALSE	FALSE	FALSE	FALSE	FALSE
		Being able to resist distracting sounds	FALSE	FALSE	FALSE	FALSE	FALSE	FALSE	FALSE	FALSE	FALSE	FALSE	FALSE	FALSE	FALSE	FALSE	FALSE	FALSE	FALSE	FALSE
Impact on social situations: Your hearing loss or device limiting your ability to fully participate in the social world; especially in challenging situations or where a lot of effort is needed to follow the conversation (for example; at a restaurant; at the park; in a bar or at a party)	Contributing to social interactions	Knowing when to take your turn	FALSE	FALSE	FALSE	FALSE	FALSE	FALSE	FALSE	FALSE	FALSE	FALSE	FALSE	FALSE	FALSE	FALSE	FALSE	FALSE	FALSE	FALSE
		Knowing what to do or say when it’s your turn	FALSE	FALSE	FALSE	FALSE	FALSE	FALSE	FALSE	FALSE	FALSE	FALSE	FALSE	FALSE	FALSE	FALSE	FALSE	FALSE	FALSE	FALSE
		Being able to take turns without relying on visual cues or prompts from others	FALSE	FALSE	FALSE	FALSE	FALSE	FALSE	FALSE	FALSE	FALSE	FALSE	FALSE	FALSE	FALSE	FALSE	FALSE	FALSE	FALSE	FALSE
	‘Fitting in’ socially	Feeling that you are contributing socially	FALSE	FALSE	FALSE	FALSE	FALSE	FALSE	FALSE	FALSE	FALSE	FALSE	FALSE	FALSE	FALSE	FALSE	FALSE	FALSE	FALSE	FALSE
		Feeling that you are part of the social group	FALSE	FALSE	FALSE	FALSE	FALSE	FALSE	FALSE	FALSE	FALSE	FALSE	FALSE	FALSE	FALSE	FALSE	FALSE	FALSE	FALSE	FALSE
		Not having to avail of help from others to participate	FALSE	FALSE	FALSE	FALSE	FALSE	FALSE	FALSE	FALSE	FALSE	FALSE	FALSE	FALSE	FALSE	FALSE	FALSE	FALSE	FALSE	FALSE
	Ease of participation	Being able to participate without always having to concentrate intensely	FALSE	FALSE	FALSE	FALSE	FALSE	FALSE	FALSE	FALSE	FALSE	FALSE	FALSE	FALSE	FALSE	FALSE	FALSE	FALSE	FALSE	FALSE
		Being able to sustain participation over time	FALSE	FALSE	FALSE	FALSE	FALSE	FALSE	FALSE	FALSE	FALSE	FALSE	FALSE	FALSE	FALSE	FALSE	FALSE	FALSE	FALSE	FALSE
		Not having to avoid or withdraw from a situation	FALSE	FALSE	FALSE	FALSE	FALSE	FALSE	FALSE	FALSE	FALSE	FALSE	FALSE	FALSE	FALSE	FALSE	FALSE	FALSE	FALSE	TRUE

## Sheet: 18 GHSI
18. Glasgow Health Status Inventory (GHSI)
			Relevance	Item #
		Spatial orientation: Knowing where you are in relation to the position of a sound source	0
		Group conversations in noisy social situations: Listening and following a conversation between a group of people; when others are talking in the background	0
		Impact on social situations: Your hearing loss or device limiting your ability to fully participate in the social world; especially in challenging situations or where a lot of effort is needed to follow the conversation (for example; at a restaurant; at the park; in a bar or at a party)	0.0555556	Q18
			Comprehensiveness
		Spatial orientation: Knowing where you are in relation to the position of a sound source	0
		Group conversations in noisy social situations: Listening and following a conversation between a group of people; when others are talking in the background	0
		Impact on social situations: Your hearing loss or device limiting your ability to fully participate in the social world; especially in challenging situations or where a lot of effort is needed to follow the conversation (for example; at a restaurant; at the park; in a bar or at a party)	0.111111
Outcome domain	Functional topics within the domain	Key concepts	Qn 1	Qn 2	Qn 3	Qn 4	Qn 5	Qn 6	Qn 7	Qn 8	Qn 9	Qn 10	Qn 11	Qn 12	Qn 13	Qn 14	Qn 15	Qn 16	Qn 17	Qn 18
Spatial orientation: Knowing where you are in relation to the position of a sound source	Being aware that sounds are not in your visual field	Knowing that the sound is not where you are currently looking	FALSE	FALSE	FALSE	FALSE	FALSE	FALSE	FALSE	FALSE	FALSE	FALSE	FALSE	FALSE	FALSE	FALSE	FALSE	FALSE	FALSE	FALSE
		Being aware of threats or harms outside your visual field	FALSE	FALSE	FALSE	FALSE	FALSE	FALSE	FALSE	FALSE	FALSE	FALSE	FALSE	FALSE	FALSE	FALSE	FALSE	FALSE	FALSE	FALSE
		Not needing to rely on visual cues	FALSE	FALSE	FALSE	FALSE	FALSE	FALSE	FALSE	FALSE	FALSE	FALSE	FALSE	FALSE	FALSE	FALSE	FALSE	FALSE	FALSE	FALSE
	Knowing where sounds are in relation to you	Incorporates sound locations that are both in front and behind	FALSE	FALSE	FALSE	FALSE	FALSE	FALSE	FALSE	FALSE	FALSE	FALSE	FALSE	FALSE	FALSE	FALSE	FALSE	FALSE	FALSE	FALSE
		Incorporates sounds that are static, or moving	FALSE	FALSE	FALSE	FALSE	FALSE	FALSE	FALSE	FALSE	FALSE	FALSE	FALSE	FALSE	FALSE	FALSE	FALSE	FALSE	FALSE	FALSE
		Considers sounds that are both within and outside the visual field	FALSE	FALSE	FALSE	FALSE	FALSE	FALSE	FALSE	FALSE	FALSE	FALSE	FALSE	FALSE	FALSE	FALSE	FALSE	FALSE	FALSE	FALSE
	Attending to sounds in one location and not at other locations	Ability to attend to sounds in the correct location without a time delay: an active process	FALSE	FALSE	FALSE	FALSE	FALSE	FALSE	FALSE	FALSE	FALSE	FALSE	FALSE	FALSE	FALSE	FALSE	FALSE	FALSE	FALSE	FALSE
		Ability to attend to sounds in the presence of noise or other distracting sounds: a dynamic process	FALSE	FALSE	FALSE	FALSE	FALSE	FALSE	FALSE	FALSE	FALSE	FALSE	FALSE	FALSE	FALSE	FALSE	FALSE	FALSE	FALSE	FALSE
Group conversations in noisy social situations: Listening and following a conversation between a group of people; when others are talking in the background	Dynamic involvement	Knowing when someone has started to talk	FALSE	FALSE	FALSE	FALSE	FALSE	FALSE	FALSE	FALSE	FALSE	FALSE	FALSE	FALSE	FALSE	FALSE	FALSE	FALSE	FALSE	FALSE
		Being able to tell when someone new starts to contribute to the group conversation	FALSE	FALSE	FALSE	FALSE	FALSE	FALSE	FALSE	FALSE	FALSE	FALSE	FALSE	FALSE	FALSE	FALSE	FALSE	FALSE	FALSE	FALSE
		Knowing who to listen to within the group	FALSE	FALSE	FALSE	FALSE	FALSE	FALSE	FALSE	FALSE	FALSE	FALSE	FALSE	FALSE	FALSE	FALSE	FALSE	FALSE	FALSE	FALSE
		Following the thread of the conversation, when someone starts to contribute, and telling is it’s a new conversation	FALSE	FALSE	FALSE	FALSE	FALSE	FALSE	FALSE	FALSE	FALSE	FALSE	FALSE	FALSE	FALSE	FALSE	FALSE	FALSE	FALSE	FALSE
	Listening in the background of other conversations	Being able to know if the person talking is part of your conversation or another conversation	FALSE	FALSE	FALSE	FALSE	FALSE	FALSE	FALSE	FALSE	FALSE	FALSE	FALSE	FALSE	FALSE	FALSE	FALSE	FALSE	FALSE	FALSE
		Being able to separate different streams of conversations	FALSE	FALSE	FALSE	FALSE	FALSE	FALSE	FALSE	FALSE	FALSE	FALSE	FALSE	FALSE	FALSE	FALSE	FALSE	FALSE	FALSE	FALSE
		Maintain and sustain attention in the conversation	FALSE	FALSE	FALSE	FALSE	FALSE	FALSE	FALSE	FALSE	FALSE	FALSE	FALSE	FALSE	FALSE	FALSE	FALSE	FALSE	FALSE	FALSE
	Conversations in other background noise	Being able to understand what is being said in a noisy environment	FALSE	FALSE	FALSE	FALSE	FALSE	FALSE	FALSE	FALSE	FALSE	FALSE	FALSE	FALSE	FALSE	FALSE	FALSE	FALSE	FALSE	FALSE
		Being able to resist distracting sounds	FALSE	FALSE	FALSE	FALSE	FALSE	FALSE	FALSE	FALSE	FALSE	FALSE	FALSE	FALSE	FALSE	FALSE	FALSE	FALSE	FALSE	FALSE
Impact on social situations: Your hearing loss or device limiting your ability to fully participate in the social world; especially in challenging situations or where a lot of effort is needed to follow the conversation (for example; at a restaurant; at the park; in a bar or at a party)	Contributing to social interactions	Knowing when to take your turn	FALSE	FALSE	FALSE	FALSE	FALSE	FALSE	FALSE	FALSE	FALSE	FALSE	FALSE	FALSE	FALSE	FALSE	FALSE	FALSE	FALSE	FALSE
		Knowing what to do or say when it’s your turn	FALSE	FALSE	FALSE	FALSE	FALSE	FALSE	FALSE	FALSE	FALSE	FALSE	FALSE	FALSE	FALSE	FALSE	FALSE	FALSE	FALSE	FALSE
		Being able to take turns without relying on visual cues or prompts from others	FALSE	FALSE	FALSE	FALSE	FALSE	FALSE	FALSE	FALSE	FALSE	FALSE	FALSE	FALSE	FALSE	FALSE	FALSE	FALSE	FALSE	FALSE
	‘Fitting in’ socially	Feeling that you are contributing socially	FALSE	FALSE	FALSE	FALSE	FALSE	FALSE	FALSE	FALSE	FALSE	FALSE	FALSE	FALSE	FALSE	FALSE	FALSE	FALSE	FALSE	FALSE
		Feeling that you are part of the social group	FALSE	FALSE	FALSE	FALSE	FALSE	FALSE	FALSE	FALSE	FALSE	FALSE	FALSE	FALSE	FALSE	FALSE	FALSE	FALSE	FALSE	FALSE
		Not having to avail of help from others to participate	FALSE	FALSE	FALSE	FALSE	FALSE	FALSE	FALSE	FALSE	FALSE	FALSE	FALSE	FALSE	FALSE	FALSE	FALSE	FALSE	FALSE	FALSE
	Ease of participation	Being able to participate without always having to concentrate intensely	FALSE	FALSE	FALSE	FALSE	FALSE	FALSE	FALSE	FALSE	FALSE	FALSE	FALSE	FALSE	FALSE	FALSE	FALSE	FALSE	FALSE	FALSE
		Being able to sustain participation over time	FALSE	FALSE	FALSE	FALSE	FALSE	FALSE	FALSE	FALSE	FALSE	FALSE	FALSE	FALSE	FALSE	FALSE	FALSE	FALSE	FALSE	FALSE
		Not having to avoid or withdraw from a situation	FALSE	FALSE	FALSE	FALSE	FALSE	FALSE	FALSE	FALSE	FALSE	FALSE	FALSE	FALSE	FALSE	FALSE	FALSE	FALSE	FALSE	TRUE

[truncated: 14 more sheets: 21 HHIA, 22 HISQUI-NL, 24 HQ, 26 MACAS, 27 Schafer, 28 NCIQ, 41 Snapp, 47 SSQ12, 49 SHQ, 50 SSQ12-C, 51 SSQ12-B, 52 SSQ18-C, 53 SSQ5, 58 THI]
